# Supplementary material for: Prevalence and WGS-based characteristics of MRSA isolates in hospitals in Shanghai, China
Source: Front Microbiol. 2022 Nov 3;13:1002691. doi: 10.3389/fmicb.2022.1002691 (PMC9668878; doi:10.3389/fmicb.2022.1002691)
Supplement: Supplementary file 1 [file Table_1.XLS]

## Sheet: Sheet1
Key	Accession numbers. in NCBI
DFSA04	JAOAQW000000000
DFSA05	JAOAQV000000000
DFSA06	JAOAQU000000000
DFSA08	JAOAQT000000000
DFSA09	JAOAQS000000000
DFSA10	JAOAQR000000000
DFSA11	JAOAQQ000000000
DFSA12	JAOAQP000000000
DFSA13	JAOAQO000000000
DFSA15	JAOAWD000000000
DFSA16	JAOAWC000000000
DFSA17	JAOAWB000000000
DFSA18	JAOAWA000000000
DFSA19	JAOAVZ000000000
DFSA20	JAOAVY000000000
DFSA21	JAOAVX000000000
DFSA22	JAOAVW000000000
DFSA23	JAOAVV000000000
DFSA24	JAOAVU000000000
DFSA25	JAOAVT000000000
DFSA26	JAOAVS000000000
DFSA27	JAOAVR000000000
DFSA28	JAOAVQ000000000
DFSA29	JAOAVP000000000
DFSA30	JAOAVO000000000
DFSA31	JAOAVN000000000
DFSA32	JAOAVM000000000
DFSA33	JAOAVL000000000
DFSA34	JAOAVK000000000
DFSA35	JAOAVJ000000000
DFSA37	JAOAVI000000000
DFSA38	JAOAVH000000000
DFSA39	JAOAVG000000000
DFSA40	JAOAVF000000000
DFSA41	JAOAVE000000000
DFSA42	JAOAVD000000000
JSSA01	JAOAVC000000000
JSSA02	JAOAVB000000000
JSSA03	JAOAVA000000000
JSSA04	JAOAYB000000000
JSSA05	JAOAYA000000000
JSSA06	JAOAXZ000000000
JSSA07	JAOAXY000000000
JSSA08	JAOCQC000000000
JSSA09	JAOAXX000000000
JSSA10	JAOAXW000000000
JSSA11	JAOAXV000000000
JSSA12	JAOAXU000000000
JSSA13	JAOAXT000000000
JSSA14	JAOAXS000000000
JSSA15	JAOAXR000000000
JSSA16	JAOAXQ000000000
JSSA17	JAOAXP000000000
JSSA18	JAOAXO000000000
JSSA20	JAOAXN000000000
JSSA21	JAOAXM000000000
JSSA22	JAOAXL000000000
JSSA23	JAOAXK000000000
JSSA24	JAOAXJ000000000
JSSA25	JAOAXI000000000
JSSA26	JAOAXH000000000
JSSA27	JAOAXG000000000
JSSA28	JAOAXF000000000
JSSA29	JAOAXE000000000
JSSA30	JAOAXD000000000
JSSA33	JAOAXC000000000
JSSA34	JAOAXB000000000
JSSA35	JAOAXA000000000
JSSA37	JAOAWZ000000000
JSSA38	JAOAWY000000000
JSSA39	JAOAWX000000000
JSSA42	JAOAWW000000000
JSSA43	JAOAWV000000000
JSSA47	JAOAWU000000000
JSSA48	JAOAWT000000000
JSSA49	JAOAWS000000000
JSSA50	JAOAWR000000000
JSSA51	JAOAWQ000000000
JSSA52	JAOAWP000000000
JSSA53	JAOAWO000000000
JSSA54	JAOAWN000000000
JSSA55	JAOAWM000000000
JSSA56	JAOAWL000000000
JSSA57	JAOAWK000000000
JSSA58	JAOAWJ000000000
JSSA59	JAOAWI000000000
JSSA60	JAOAWH000000000
SAJY01	JAOAWG000000000
SAJY2	JAOAWF000000000
SAJY03	JAOAZY000000000
SAJY04	JAOAZX000000000
SAJY05	JAOAZW000000000
SAJY06	JAOAZV000000000
SAJY6	JAOAZU000000000
SAJY07	JAOAZT000000000
SAJY08	JAOAZS000000000
SAJY09	JAOAZR000000000
SAJY10	JAOAZQ000000000
SAJY11	JAOAZP000000000
SAJY12	JAOAZO000000000
SAJY13	JAOAZN000000000
SAJY14	JAOAZM000000000
SAJY15	JAOAZL000000000
SAJY19	JAOAZK000000000
SAJY20	JAOAZJ000000000
SAJY21	JAOAZI000000000
SAJY22	JAOAZH000000000
SAJY23	JAOAZG000000000
SAJY24	JAOAZF000000000
SAJY25	JAOAZE000000000
SAJY26	JAOAZD000000000
SAJY27	JAOAZC000000000
SAJY28	JAOAZB000000000
SAJY37	JAOAZA000000000
SAJY38	JAOAYZ000000000
SAJY39	JAOAYY000000000
SAJY40	JAOAYX000000000
SAJY42	JAOAYW000000000
SAJY47	JAOAYV000000000
SAJY48	JAOAYU000000000
SAJY50	JAOAYT000000000
SAJY53	JAOAYS000000000
SAJY57	JAOAYR000000000
SAJY58	JAOAYQ000000000
SAJY59	JAOAYP000000000
SAJY60	JAOAYO000000000
SAJY61	JAOAYN000000000
SAJY62	JAOAYM000000000
SAJY63	JAOAYL000000000
SAJY64	JAOAYK000000000
SAJY65	JAOAYJ000000000
SAJY66	JAOAYI000000000
SAJY67	JAOAYH000000000
SAJY69	JAOAYG000000000
SAJY70	JAOAYF000000000
SAJY71	JAOAYE000000000
SAJY72	JAOAYD000000000
SAJY74	JAOAYC000000000
SAMZX1	JAOBPJ000000000
SAMZX2	JAOBPI000000000
SAMZX5	JAOBPH000000000
SAMZX6	JAOBPG000000000
SAMZX7	JAOBPF000000000
SAMZX8	JAOBPE000000000
SAMZX9	JAOBPD000000000
SAMZX10	JAOBPC000000000
SAMZX12	JAOBPB000000000
SAMZX13	JAOBPA000000000
SAMZX14	JAOBOZ000000000
SAMZX15	JAOBOY000000000
SAMZX16	JAOBOX000000000
SAMZX17	JAOBOW000000000
SAMZX18	JAOBOV000000000
SAMZX20	JAOBOU000000000
SAMZX21	JAOBOT000000000
SAMZX22	JAOBOS000000000
SAMZX23	JAOBOR000000000
SAMZX27	JAOBOQ000000000
SAMZX28	JAOBOP000000000
SAMZX29	JAOBOO000000000
SAMZX30	JAOBON000000000
SAMZX33	JAOBOM000000000
SAMZX34	JAOBOL000000000
SAMZX35	JAOBOK000000000
SAMZX36	JAOBOJ000000000
SAMZX37	JAOBOI000000000
SAMZX38	JAOBOH000000000
SARJ02	JAOBOG000000000
SARJ03	JAOBOF000000000
SARJ04	JAOBOE000000000
SARJ05	JAOBOD000000000
SARJ06	JAOBOC000000000
SARJ08	JAOBOB000000000
SARJ09	JAOBOA000000000
SARJ10	JAOBNZ000000000
SARJ11	JAOBNY000000000
SARJ12	JAOBNX000000000
SARJ14	JAOBNW000000000
SARJ15	JAOBNV000000000
SARJ16	JAOBNU000000000
SARJ22	JAOBNT000000000
SARJ23	JAOBNS000000000
SARJ24	JAOBNR000000000
SARJ26	JAOBNQ000000000
SARJ27	JAOBNP000000000
SARJ28	JAOBNO000000000
SARJ29	JAOBNN000000000
SARJ30	JAOBNM000000000
SARJ31	JAOBNL000000000
SARJ42	JAOBNK000000000
SARJ47	JAOBNJ000000000
SARJ48	JAOBNI000000000
SARJ49	JAOBNH000000000
SARJ50	JAOBNG000000000
SARJ51	JAOBNF000000000
SARJ52	JAOBNE000000000

## Sheet: Sheet3
			SUB12035342 PRJNA877408 SAMN30701574 JAOAWF000000000 Staphylococcus aureus SAJY2
			SUB12035342 PRJNA877408 SAMN30701573 JAOAWG000000000 Staphylococcus aureus SAJY01
			SUB12035342 PRJNA877408 SAMN30701572 JAOAWH000000000 Staphylococcus aureus JSSA60
			SUB12035342 PRJNA877408 SAMN30701571 JAOAWI000000000 Staphylococcus aureus JSSA59
			SUB12035342 PRJNA877408 SAMN30701570 JAOAWJ000000000 Staphylococcus aureus JSSA58
			SUB12035342 PRJNA877408 SAMN30701569 JAOAWK000000000 Staphylococcus aureus JSSA57
			SUB12035342 PRJNA877408 SAMN30701568 JAOAWL000000000 Staphylococcus aureus JSSA56
			SUB12035342 PRJNA877408 SAMN30701567 JAOAWM000000000 Staphylococcus aureus JSSA55
			SUB12035342 PRJNA877408 SAMN30701566 JAOAWN000000000 Staphylococcus aureus JSSA54
			SUB12035342 PRJNA877408 SAMN30701565 JAOAWO000000000 Staphylococcus aureus JSSA53
			SUB12035342 PRJNA877408 SAMN30701564 JAOAWP000000000 Staphylococcus aureus JSSA52
			SUB12035342 PRJNA877408 SAMN30701563 JAOAWQ000000000 Staphylococcus aureus JSSA51
			SUB12035342 PRJNA877408 SAMN30701562 JAOAWR000000000 Staphylococcus aureus JSSA50
			SUB12035342 PRJNA877408 SAMN30701561 JAOAWS000000000 Staphylococcus aureus JSSA49
			SUB12035342 PRJNA877408 SAMN30701560 JAOAWT000000000 Staphylococcus aureus JSSA48
			SUB12035342 PRJNA877408 SAMN30701559 JAOAWU000000000 Staphylococcus aureus JSSA47
			SUB12035342 PRJNA877408 SAMN30701558 JAOAWV000000000 Staphylococcus aureus JSSA43
			SUB12035342 PRJNA877408 SAMN30701557 JAOAWW000000000 Staphylococcus aureus JSSA42
			SUB12035342 PRJNA877408 SAMN30701556 JAOAWX000000000 Staphylococcus aureus JSSA39
			SUB12035342 PRJNA877408 SAMN30701555 JAOAWY000000000 Staphylococcus aureus JSSA38
			SUB12035342 PRJNA877408 SAMN30701554 JAOAWZ000000000 Staphylococcus aureus JSSA37
			SUB12035342 PRJNA877408 SAMN30701553 JAOAXA000000000 Staphylococcus aureus JSSA35
			SUB12035342 PRJNA877408 SAMN30701552 JAOAXB000000000 Staphylococcus aureus JSSA34
			SUB12035342 PRJNA877408 SAMN30701551 JAOAXC000000000 Staphylococcus aureus JSSA33
			SUB12035342 PRJNA877408 SAMN30701550 JAOAXD000000000 Staphylococcus aureus JSSA30
			SUB12035342 PRJNA877408 SAMN30701549 JAOAXE000000000 Staphylococcus aureus JSSA29
			SUB12035342 PRJNA877408 SAMN30701548 JAOAXF000000000 Staphylococcus aureus JSSA28
			SUB12035342 PRJNA877408 SAMN30701547 JAOAXG000000000 Staphylococcus aureus JSSA27
			SUB12035342 PRJNA877408 SAMN30701546 JAOAXH000000000 Staphylococcus aureus JSSA26
			SUB12035342 PRJNA877408 SAMN30701545 JAOAXI000000000 Staphylococcus aureus JSSA25
			SUB12035342 PRJNA877408 SAMN30701544 JAOAXJ000000000 Staphylococcus aureus JSSA24
			SUB12035342 PRJNA877408 SAMN30701543 JAOAXK000000000 Staphylococcus aureus JSSA23
			SUB12035342 PRJNA877408 SAMN30701542 JAOAXL000000000 Staphylococcus aureus JSSA22
			SUB12035342 PRJNA877408 SAMN30701541 JAOAXM000000000 Staphylococcus aureus JSSA21
			SUB12035342 PRJNA877408 SAMN30701540 JAOAXN000000000 Staphylococcus aureus JSSA20
			SUB12035342 PRJNA877408 SAMN30701539 JAOAXO000000000 Staphylococcus aureus JSSA18
			SUB12035342 PRJNA877408 SAMN30701538 JAOAXP000000000 Staphylococcus aureus JSSA17
			SUB12035342 PRJNA877408 SAMN30701537 JAOAXQ000000000 Staphylococcus aureus JSSA16
			SUB12035342 PRJNA877408 SAMN30701536 JAOAXR000000000 Staphylococcus aureus JSSA15
			SUB12035342 PRJNA877408 SAMN30701535 JAOAXS000000000 Staphylococcus aureus JSSA14
			SUB12035342 PRJNA877408 SAMN30701534 JAOAXT000000000 Staphylococcus aureus JSSA13
			SUB12035342 PRJNA877408 SAMN30701533 JAOAXU000000000 Staphylococcus aureus JSSA12
			SUB12035342 PRJNA877408 SAMN30701532 JAOAXV000000000 Staphylococcus aureus JSSA11
			SUB12035342 PRJNA877408 SAMN30701531 JAOAXW000000000 Staphylococcus aureus JSSA10
			SUB12035342 PRJNA877408 SAMN30701530 JAOAXX000000000 Staphylococcus aureus JSSA09
			SUB12035342 PRJNA877408 SAMN30701528 JAOAXY000000000 Staphylococcus aureus JSSA07
			SUB12035342 PRJNA877408 SAMN30701527 JAOAXZ000000000 Staphylococcus aureus JSSA06
			SUB12035342 PRJNA877408 SAMN30701526 JAOAYA000000000 Staphylococcus aureus JSSA05
			SUB12035342 PRJNA877408 SAMN30701525 JAOAYB000000000 Staphylococcus aureus JSSA04
			SUB12035300 PRJNA877408 SAMN30701524 JAOAVA000000000 Staphylococcus aureus JSSA03
			SUB12035300 PRJNA877408 SAMN30701523 JAOAVB000000000 Staphylococcus aureus JSSA02
			SUB12035300 PRJNA877408 SAMN30701522 JAOAVC000000000 Staphylococcus aureus JSSA01
			SUB12035300 PRJNA877408 SAMN30701521 JAOAVD000000000 Staphylococcus aureus DFSA42
			SUB12035300 PRJNA877408 SAMN30701520 JAOAVE000000000 Staphylococcus aureus DFSA41
			SUB12035300 PRJNA877408 SAMN30701519 JAOAVF000000000 Staphylococcus aureus DFSA40
			SUB12035300 PRJNA877408 SAMN30701518 JAOAVG000000000 Staphylococcus aureus DFSA39
			SUB12035300 PRJNA877408 SAMN30701517 JAOAVH000000000 Staphylococcus aureus DFSA38
			SUB12035300 PRJNA877408 SAMN30701516 JAOAVI000000000 Staphylococcus aureus DFSA37
			SUB12035300 PRJNA877408 SAMN30701515 JAOAVJ000000000 Staphylococcus aureus DFSA35
			SUB12035300 PRJNA877408 SAMN30701514 JAOAVK000000000 Staphylococcus aureus DFSA34
			SUB12035300 PRJNA877408 SAMN30701513 JAOAVL000000000 Staphylococcus aureus DFSA33
			SUB12035300 PRJNA877408 SAMN30701512 JAOAVM000000000 Staphylococcus aureus DFSA32
			SUB12035300 PRJNA877408 SAMN30701511 JAOAVN000000000 Staphylococcus aureus DFSA31
			SUB12035300 PRJNA877408 SAMN30701510 JAOAVO000000000 Staphylococcus aureus DFSA30
			SUB12035300 PRJNA877408 SAMN30701509 JAOAVP000000000 Staphylococcus aureus DFSA29
			SUB12035300 PRJNA877408 SAMN30701508 JAOAVQ000000000 Staphylococcus aureus DFSA28
			SUB12035300 PRJNA877408 SAMN30701507 JAOAVR000000000 Staphylococcus aureus DFSA27
			SUB12035300 PRJNA877408 SAMN30701506 JAOAVS000000000 Staphylococcus aureus DFSA26
			SUB12035300 PRJNA877408 SAMN30701505 JAOAVT000000000 Staphylococcus aureus DFSA25
			SUB12035300 PRJNA877408 SAMN30701504 JAOAVU000000000 Staphylococcus aureus DFSA24
			SUB12035300 PRJNA877408 SAMN30701503 JAOAVV000000000 Staphylococcus aureus DFSA23
			SUB12035300 PRJNA877408 SAMN30701502 JAOAVW000000000 Staphylococcus aureus DFSA22
			SUB12035300 PRJNA877408 SAMN30701501 JAOAVX000000000 Staphylococcus aureus DFSA21
			SUB12035300 PRJNA877408 SAMN30701500 JAOAVY000000000 Staphylococcus aureus DFSA20
			SUB12035300 PRJNA877408 SAMN30701499 JAOAVZ000000000 Staphylococcus aureus DFSA19
			SUB12035300 PRJNA877408 SAMN30701498 JAOAWA000000000 Staphylococcus aureus DFSA18
			SUB12035300 PRJNA877408 SAMN30701497 JAOAWB000000000 Staphylococcus aureus DFSA17
			SUB12035300 PRJNA877408 SAMN30701496 JAOAWC000000000 Staphylococcus aureus DFSA16
			SUB12035300 PRJNA877408 SAMN30701495 JAOAWD000000000 Staphylococcus aureus DFSA15
			SUB12040982 PRJNA877408 SAMN30701681 JAOBNE000000000 Staphylococcus aureus SARJ52
			SUB12040982 PRJNA877408 SAMN30701680 JAOBNF000000000 Staphylococcus aureus SARJ51
			SUB12040982 PRJNA877408 SAMN30701679 JAOBNG000000000 Staphylococcus aureus SARJ50
			SUB12040982 PRJNA877408 SAMN30701678 JAOBNH000000000 Staphylococcus aureus SARJ49
			SUB12040982 PRJNA877408 SAMN30701677 JAOBNI000000000 Staphylococcus aureus SARJ48
			SUB12040982 PRJNA877408 SAMN30701676 JAOBNJ000000000 Staphylococcus aureus SARJ47
			SUB12040982 PRJNA877408 SAMN30701675 JAOBNK000000000 Staphylococcus aureus SARJ42
			SUB12040982 PRJNA877408 SAMN30701674 JAOBNL000000000 Staphylococcus aureus SARJ31
			SUB12040982 PRJNA877408 SAMN30701673 JAOBNM000000000 Staphylococcus aureus SARJ30
			SUB12040982 PRJNA877408 SAMN30701672 JAOBNN000000000 Staphylococcus aureus SARJ29
			SUB12040982 PRJNA877408 SAMN30701671 JAOBNO000000000 Staphylococcus aureus SARJ28
			SUB12040982 PRJNA877408 SAMN30701670 JAOBNP000000000 Staphylococcus aureus SARJ27
			SUB12040982 PRJNA877408 SAMN30701669 JAOBNQ000000000 Staphylococcus aureus SARJ26
			SUB12040982 PRJNA877408 SAMN30701668 JAOBNR000000000 Staphylococcus aureus SARJ24
			SUB12040982 PRJNA877408 SAMN30701667 JAOBNS000000000 Staphylococcus aureus SARJ23
			SUB12040982 PRJNA877408 SAMN30701666 JAOBNT000000000 Staphylococcus aureus SARJ22
			SUB12040982 PRJNA877408 SAMN30701665 JAOBNU000000000 Staphylococcus aureus SARJ16
			SUB12040982 PRJNA877408 SAMN30701664 JAOBNV000000000 Staphylococcus aureus SARJ15
			SUB12040982 PRJNA877408 SAMN30701663 JAOBNW000000000 Staphylococcus aureus SARJ14
			SUB12040982 PRJNA877408 SAMN30701662 JAOBNX000000000 Staphylococcus aureus SARJ12
			SUB12040982 PRJNA877408 SAMN30701661 JAOBNY000000000 Staphylococcus aureus SARJ11
			SUB12040982 PRJNA877408 SAMN30701660 JAOBNZ000000000 Staphylococcus aureus SARJ10
			SUB12040982 PRJNA877408 SAMN30701659 JAOBOA000000000 Staphylococcus aureus SARJ09
			SUB12040982 PRJNA877408 SAMN30701658 JAOBOB000000000 Staphylococcus aureus SARJ08
			SUB12040982 PRJNA877408 SAMN30701657 JAOBOC000000000 Staphylococcus aureus SARJ06
			SUB12040982 PRJNA877408 SAMN30701656 JAOBOD000000000 Staphylococcus aureus SARJ05
			SUB12040982 PRJNA877408 SAMN30701655 JAOBOE000000000 Staphylococcus aureus SARJ04
			SUB12040982 PRJNA877408 SAMN30701654 JAOBOF000000000 Staphylococcus aureus SARJ03
			SUB12040982 PRJNA877408 SAMN30701653 JAOBOG000000000 Staphylococcus aureus SARJ02
			SUB12040982 PRJNA877408 SAMN30701652 JAOBOH000000000 Staphylococcus aureus SAMZX38
			SUB12040982 PRJNA877408 SAMN30701651 JAOBOI000000000 Staphylococcus aureus SAMZX37
			SUB12040982 PRJNA877408 SAMN30701650 JAOBOJ000000000 Staphylococcus aureus SAMZX36
			SUB12040982 PRJNA877408 SAMN30701649 JAOBOK000000000 Staphylococcus aureus SAMZX35
			SUB12040982 PRJNA877408 SAMN30701648 JAOBOL000000000 Staphylococcus aureus SAMZX34
			SUB12040982 PRJNA877408 SAMN30701647 JAOBOM000000000 Staphylococcus aureus SAMZX33
			SUB12040982 PRJNA877408 SAMN30701646 JAOBON000000000 Staphylococcus aureus SAMZX30
			SUB12040982 PRJNA877408 SAMN30701645 JAOBOO000000000 Staphylococcus aureus SAMZX29
			SUB12040982 PRJNA877408 SAMN30701644 JAOBOP000000000 Staphylococcus aureus SAMZX28
			SUB12040982 PRJNA877408 SAMN30701643 JAOBOQ000000000 Staphylococcus aureus SAMZX27
			SUB12040982 PRJNA877408 SAMN30701642 JAOBOR000000000 Staphylococcus aureus SAMZX23
			SUB12040982 PRJNA877408 SAMN30701641 JAOBOS000000000 Staphylococcus aureus SAMZX22
			SUB12040982 PRJNA877408 SAMN30701640 JAOBOT000000000 Staphylococcus aureus SAMZX21
			SUB12040982 PRJNA877408 SAMN30701639 JAOBOU000000000 Staphylococcus aureus SAMZX20
			SUB12040982 PRJNA877408 SAMN30701638 JAOBOV000000000 Staphylococcus aureus SAMZX18
			SUB12040982 PRJNA877408 SAMN30701637 JAOBOW000000000 Staphylococcus aureus SAMZX17
			SUB12040982 PRJNA877408 SAMN30701636 JAOBOX000000000 Staphylococcus aureus SAMZX16
			SUB12040982 PRJNA877408 SAMN30701635 JAOBOY000000000 Staphylococcus aureus SAMZX15
			SUB12040982 PRJNA877408 SAMN30701634 JAOBOZ000000000 Staphylococcus aureus SAMZX14
			SUB12040982 PRJNA877408 SAMN30701633 JAOBPA000000000 Staphylococcus aureus SAMZX13
			SUB12040982 PRJNA877408 SAMN30701632 JAOBPB000000000 Staphylococcus aureus SAMZX12
			SUB12040982 PRJNA877408 SAMN30701631 JAOBPC000000000 Staphylococcus aureus SAMZX10
			SUB12040982 PRJNA877408 SAMN30701630 JAOBPD000000000 Staphylococcus aureus SAMZX9
			SUB12040982 PRJNA877408 SAMN30701629 JAOBPE000000000 Staphylococcus aureus SAMZX8
			SUB12040982 PRJNA877408 SAMN30701628 JAOBPF000000000 Staphylococcus aureus SAMZX7
			SUB12040982 PRJNA877408 SAMN30701627 JAOBPG000000000 Staphylococcus aureus SAMZX6
			SUB12040982 PRJNA877408 SAMN30701626 JAOBPH000000000 Staphylococcus aureus SAMZX5
			SUB12040982 PRJNA877408 SAMN30701625 JAOBPI000000000 Staphylococcus aureus SAMZX2
			SUB12040982 PRJNA877408 SAMN30701624 JAOBPJ000000000 Staphylococcus aureus SAMZX1
